# Supplementary material for: The Processivity of Telomerase: Insights from Kinetic Simulations and Analyses
Source: Molecules. 2021 Dec 13;26(24):7532. doi: 10.3390/molecules26247532 (PMC8705835; doi:10.3390/molecules26247532)
Supplement: Supplementary file 1 [file molecules-26-07532-s001.zip]

Archive with 1 entries (1 files):
- molecules-1418739-supplementary.pdf
